# Supplementary material for: Fasting and Glucose Metabolism Differentially Impact Peripheral Inflammation in Human Type 2 Diabetes
Source: Nutrients. 2024 May 7;16(10):1404. doi: 10.3390/nu16101404 (PMC11124302; doi:10.3390/nu16101404)
Supplement: Supplementary file 1 [file nutrients-16-01404-s001.zip]

Archive with 1 entries (1 files):
- nutrients-2939256-supplementary.pdf
